# Supplementary material for: Record linkage without patient identifiers: Proof of concept using data from South Africa’s national HIV program
Source: PLOS Glob Public Health. 2025 Jul 9;5(7):e0004835. doi: 10.1371/journal.pgph.0004835 (PMC12240394; doi:10.1371/journal.pgph.0004835)
Supplement: S1 Table — (XLSX) [file pgph.0004835.s003.xlsx]

## Sheet: Sheet1
S1 Table. Difference across matching characteristics for TIER.net-NHLS matched labs with specimen barcodes (randomly linked sample and all specimen barcode linked labs)
Parameter	Random sample linkage	Observed barcode linkage
	n (%)	n (%)
Labs with barcodes
NHLS	100000	2410230
TIER.Net	100000	684973
†Eligible for barcode linkage
NHLS	100000 (100%)	2410116 (99.9%)
TIER.Net	100000 (100%)	667712 (97.5%)
Total labs matched among eligible	100000 (100%)	608210 (91.1%)
*Number of discordant matching characteristics
None	-	419658 (69.0%)
1	1 (0.001%)	163143 (26.8%)
2	107 (0.1%)	22518 (3.7%)
3	6941 (6.9%)	2096 (0.3%)
4	40295 (40.3%)	594 (0.1%)
5	52656 (52.7%)	201 (0.03%)
Notes and definitions: †Excluded: labs with non-unique specimen barcodes and test type; *Characteristics: Sex, year of birth, month of birth, name of facility and test date. After linking the randomly selected 100,000 labs each from TIER.net and NHLS, 52.7% of the linked pairs were discordant on all five characteristics. We therefore estimated an upper bound of that 0.06% (0.03/52.7) of barcode m…
