# Supplementary material for: Record linkage without patient identifiers: Proof of concept using data from South Africa’s national HIV program
Source: PLOS Glob Public Health. 2025 Jul 9;5(7):e0004835. doi: 10.1371/journal.pgph.0004835 (PMC12240394; doi:10.1371/journal.pgph.0004835)
Supplement: S2 Table — (XLSX) [file pgph.0004835.s004.xlsx]

## Sheet: Sheet1
S2 Table. Estimated performance of record linkage approaches in the full dataset
	Record Linkage Strategy
Parameter	Barcode	Exact	Caliper	Sequential
Sensitivity (95% CI)	37.0% (36.9,37.1)	69.0% (68.9, 69.1)	75.7% (75.6, 75.8)	85.9% (85.7,85.9)
Positive Predictive Value (95% CI)	1	95.1% (95.0, 95.2).	94.5% (94.4, 94.6)	96.8% (96.7, 97.1)
Linkage yield, N (%; 95% CI))
Matched of eligible TIER.Net lab results (N=2017290)	608,210 (30.1%; 30.1, 30.2)	1,174,983 (58.2%; 58.2,58.3)	1,317,429 (65.3%; 65.2, 65.4)	1,450,787 (71.9%; 71.9, 72.0)
Matched of eligible NHLS lab results (N=2414059)	608,21 (25.2%; 25.1,25.2)	1,174,983 (48.7%;48.6, 48.7)	1,317,429 (54.6%; 54.5, 54.6)	1,450,787 (60.1%; 60.0,60.2)
Matched of TIER.Net patients with eligible labs (N= 523558)	307,399 (58.7%; 58.6, 58.8)	406,819 (77.7%; 77.6,77.8)	426,651 (81.5%; 81.4, 81.6)	450087 (86.0%; 85.9,86.1)
Notes and definitions: The performance measures sensitivity and positive predictive value are explained in S1 Text. Also reported is linkage yield of TIER.Net relative to the eligible labs or patients.
